# Supplementary material for: A Rare Mono-Rhamnolipid Congener Efficiently Produced by Recombinant Pseudomonas aeruginosa YM4 via the Expression of Global Transcriptional Regulator irrE
Source: Molecules. 2024 Apr 26;29(9):1992. doi: 10.3390/molecules29091992 (PMC11085080; doi:10.3390/molecules29091992)
Supplement: Supplementary file 1 [file molecules-29-01992-s001.zip]

Archive with 1 entries (1 files):
- molecules-2936311-supplementary.pdf
